# Supplementary material for: The Odor Delivery Optimization Research System (ODORS): An Open-Source Olfactometer for Behavioral Assessments in Tethered and Untethered Rodents
Source: eNeuro. 2025 Dec 17;12(12):ENEURO.0161-25.2025. doi: 10.1523/ENEURO.0161-25.2025 (PMC12757508; doi:10.1523/ENEURO.0161-25.2025)
Supplement: Data 1 — Download Data 1, ZIP file. [file eneuro-12-ENEURO.0161-25.2025-s001.zip]

Archive with 31 entries (28 files):
- ODORS-main/Arduino_Code-Read_VOC_Data-Two_Sensor/
- ODORS-main/Arduino_Code-Read_VOC_Data-Two_Sensor/Arduino_Code-Read_VOC_Data-Two_Sensor.ino
- ODORS-main/Arduino_Code-Read_VOC_Data-Two_Sensor/CCS811.cpp
- ODORS-main/Arduino_Code-Read_VOC_Data-Two_Sensor/CCS811.h
- ODORS-main/Arduino_Code-Read_VOC_Data-Two_Sensor/Check_Baseline/
- ODORS-main/Arduino_Code-Read_VOC_Data-Two_Sensor/Check_Baseline/CCS811.cpp
- ODORS-main/Arduino_Code-Read_VOC_Data-Two_Sensor/Check_Baseline/CCS811.h
- ODORS-main/Arduino_Code-Read_VOC_Data-Two_Sensor/Check_Baseline/Check_Baseline.ino
- ODORS-main/CCS811_LICENSE.txt
- ODORS-main/End_Cap_3D_Models/
- ODORS-main/End_Cap_3D_Models/End_Cap-5mm_Hole-Slotted_Edge_for_VOC_Meter.stl
- ODORS-main/End_Cap_3D_Models/End_Cap-8mm_Hole_Offset-Slotted_Edge_for_VOC_Meter.stl
- ODORS-main/End_Cap_3D_Models/End_Cap-8mm_Hole-Slotted_Edge_for_VOC_Meter.stl
- ODORS-main/End_Cap_3D_Models/End_Cap-8mm_Hole-Solid_Edge.stl
- ODORS-main/End_Cap_3D_Models/End_Cap-Long_Odour_Tube-Solid_Edge.stl
- ODORS-main/End_Cap_3D_Models/End_Cap-Resin-Open_Grid.FCStd
- ODORS-main/End_Cap_3D_Models/End_Cap-Resin-Open_Grid-3D_Model.stl
- ODORS-main/End_Cap_3D_Models/End_Cap-Resin-Short_Tube.FCStd
- ODORS-main/End_Cap_3D_Models/End_Cap-Resin-Short_Tube-3D_Model.stl
- ODORS-main/End_Cap_3D_Models/End_Cap-Short_Odour_Tube-Slotted_Edge_for_VOC_Meter.stl
- ODORS-main/End_Cap_3D_Models/End_Cap-Short_Odour_Tube-Slotted_Edge_for_VOC_Meter_w_Centering_Tab-Centered.stl
- ODORS-main/End_Cap_3D_Models/End_Cap-Short_Odour_Tube-Slotted_Edge_for_VOC_Meter_w_Centering_Tab-Offset.stl
- ODORS-main/End_Cap_3D_Models/End_Cap-Short_Odour_Tube-Solid_Edge_w_Centering_Tab-Low_Offset.stl
- ODORS-main/End_Cap_3D_Models/End_Cap-Short_Odour_Tube-Solid_Edge_w_Centering_Tab-Offset.stl
- ODORS-main/End_Cap_3D_Models/End_Cap-Solid-Slotted_for_VOC_Meter.stl
- ODORS-main/End_Cap_3D_Models/End_Cap-Vented-Solid_Edge_w_Centering_Tab.stl
- ODORS-main/End_Cap_3D_Models/Long_Odour_Tube-Separate_Model.stl
- ODORS-main/LICENSE.md
- ODORS-main/ODORS-Assembly_Guide.pdf
- ODORS-main/Olfactometer-Bill_of_Materials.pdf
- ODORS-main/Python_Script-Read_Arduino_VOC_Sensors.py
